# Supplementary material for: A TMPRSS6-inhibiting mAb improves disease in a β-thalassemia mouse model and reduces iron in healthy humans
Source: JCI Insight. 2025 Jun 23;10(12):e191813. doi: 10.1172/jci.insight.191813 (PMC12220967; doi:10.1172/jci.insight.191813)
Supplement: Supporting data values [file jciinsight-10-191813-s197.xlsx]

## Sheet: Table 1 data (Main)
	Red Blood Cells				Reticulocytes				Hematocrit				Hemoglobin				MCV
	WT Isotype	Hbbth3/+ Isotype	Hbbth3/+ REGN7999		WT Isotype	Hbbth3/+ Isotype	Hbbth3/+ REGN7999		WT Isotype	Hbbth3/+ Isotype	Hbbth3/+ REGN7999		WT Isotype	Hbbth3/+ Isotype	Hbbth3/+ REGN7999		WT Isotype	Hbbth3/+ Isotype	Hbbth3/+ REGN7999
	9.92	7.97	10.2		0	1.58	0		40.8	25	26.4		14.2	8.6	9.2		41.1	31.4	25.9
	9.19	9.42	11.09		0	0	0		38.1	28.6	26.5		13.7	9.8	9.1		41.5	30.4	23.9
	9.17	8.35	10.17		0	0.81	0		38.1	25.9	26.6		13	9.2	9.5		41.6	31	26.2
	8.49	6.41	10.28		0.04	0.55	0		33.6	18.3	26.3		11.5	6.7	9.4		39.6	28.6	25.6
	8.97	7.14	9.67		0	0.68	0		35.1	21.7	25.5		12.4	7.7	9.2		39.1	30.4	26.4
	8.85	8.19	9.69		0.04	0.39	0		35.2	26.1	24.7		12.8	8.9	8.6		39.8	31.9	25.5
	9.62	6.84	10.5		0	1.82	0		37.2	21.7	25.4		13.3	7.8	9.1		38.7	31.7	24.2
	9.03		9.49		0		0		34.3		23.9		12.4		8.6		38		25.2
	6.97		10.21		0.17		0		26.6		25.7		9.8		9.4		38.1		25.2
	9.47				0				36.1				13.7				38.1
	8.79				0.9				33.5				13.1				38.1
Avg	8.95182	7.76	10.1444		0.104545	0.832857	0		35.3273	23.9	25.6667		12.7182	8.38571	9.12222		39.4273	30.7714	25.3444
STDEV	0.770751	1.03167	0.488214		0.268677	0.648889	0		3.64749	3.49237	0.912414		1.22051	1.05108	0.327024		1.41216	1.12356	0.84278

## Sheet: Table 2 (Main)
		Red Blood Cells					Reticulocytes					Hematocrit					Hemoglobin					MCV
		WT REGN1945	Hbbth3/+ REGN1945	Hbbth3/+ REGN7999	Hbbth3/+ Acvr2b(L79D)-Fc		WT REGN1945	Hbbth3/+ REGN1945	Hbbth3/+ REGN7999	Hbbth3/+ Acvr2b(L79D)-Fc		WT REGN1945	Hbbth3/+ REGN1945	Hbbth3/+ REGN7999	Hbbth3/+ Acvr2b(L79D)-Fc		WT REGN1945	Hbbth3/+ REGN1945	Hbbth3/+ REGN7999	Hbbth3/+ Acvr2b(L79D)-Fc		WT REGN1945	Hbbth3/+ REGN1945	Hbbth3/+ REGN7999	Hbbth3/+ Acvr2b(L79D)-Fc
		10.35	11.2	12.23	11.85		0	0	0	0		43.8	35.6	32	36		14.5	11	10.3	12.5		42.3	31.8	26.2	30.4
		10.58	9.94	11.81	10.04		0	0	0	0		45.8	30.9	32.7	29.7		15.2	10	10.9	10.1		43.3	31.1	27.7	29.6
		10.85	10.29	11.6	10.09		0	0.08	0	0.4		45.9	31.3	30.9	30.8		14.6	10.7	10	11		42.3	30.4	26.6	30.5
		10.59	8.24	11.86	12.3		0.01	0.84	0	0		44.4	29.3	30.8	36.9		14.4	9.7	10.7	12.8		41.9	35.5	26	30
		9.43	9.11	11.46	9.9		0	0	0	0.78		38.8	25.5	29.1	34.7		13.5	8.4	10.4	11.2		41.1	28	25.4	35.1
		9.64	8.02	10.92	12.31		0	0.88	0	0		39.1	27.5	28	40		13.4	9	9.9	13.3		40.6	34.3	25.6	32.5
		10.3	11.94				0	0				40.7	36.2				14.2	12				39.5	30.3
	Avg	10.2486	9.82	11.6467	11.0817		0.00142857	0.257143	0	0.196667		42.6429	30.9	30.5833	34.6833		14.2571	10.1143	10.3667	11.8167		41.5714	31.6286	26.25	31.35
	STDEV	0.52305	1.46484	0.442161	1.18729		0.00377964	0.413026	0	0.327516		3.0577	3.95011	1.76115	3.86855		0.632079	1.22805	0.388158	1.23518		1.26585	2.5454	0.828855	2.09261

## Sheet: Figure 1 (Main)
	Figure 1A	Hepcidin		Figure 1B	Serum Iron				Figure 1C Iron Saturation in Cynomoglus Monkeys
	Isotype	REGN7999		Isotype	REGN7999					Days		Isotype				REGN7999 15 mg/kg
	130.473	377.883		171	59				PRE	-8		25.9053	26.1708	30.3109		33.2418	41.1924	16.6205	33.7838
	410.441	500.16		130	43				PRE	1		44.3787	27.5766	31.9693		35.8974	34.9594	31.7808	33.7176
	224.22	508.092		142	68				POST	2		37.7246	20.1704	23.9669		17.4174	15	6.85714	9.93976
	216.965	649.588		184	69				POST	4		32.2674	29.3785	29.0761		14.4118	19.0476	9.51009	13.3929
	91.8931	1171.59			51				POST	8		43.4659	31.1653	21.8997		11.5493	15.1134	10.2302	15.2
	248.52	448.936							POST	29		24.3626	20.9039	28.0992		11.4754	13.8587	7.82828	8.58726
									POST	36		26.6467	23.3429	23.5616		13.2597	14.6409	11.7949	12.9578
Average	220.419	609.375		156.75	58				POST	43		38.6905	28.3019	31.4208		13.4832	15.2589	8.57143	13.5447
STDEV	110.936	289.559		25.025	11.1355				POST	50		28.4867	27.0718	32.687		31.6861	34.375	24.3968	20.8571
									POST	57		28.7671	24.2268	24.0409		18.509	29.7872	20.403	14.6597

## Sheet: Figure 2 (Main)
		Figure 2A	Serum Hepcidin			Figure 2B	Taqman -DCt Hamp1				Figure 2C	Serum Iron				Figure 2D	Liver Iron			Figure 2E	Hepcidin/Liver Iron				Figure 2F	Perl's Stain	Liver Iron
		WT Isotype	Hbbth3/+ Isotype	Hbbth3/+ REGN7999		WT Isotype	Hbbth3/+ Isotype	Hbbth3/+ REGN7999			WT Isotype	Hbbth3/+ Isotype	Hbbth3/+ REGN7999			WT Isotype	Hbbth3/+ Isotype	Hbbth3/+ REGN7999		WT Isotype	Hbbth3/+ Isotype	Hbbth3/+ REGN7999				WT Isotype	Hbbth3/+ Isotype	Hbbth3/+ REGN7999
		330.66	568.32	1175.88		-1.05	1.06	1.79			276	129	55			268.948	507.575	301.04		1.23	1.12	3.91				0.26176	1.35821	0.199437
		442.34	734.19	2456.29		0.19	0.76	1.78			152	130	98			253.537	579.527	262.182		1.74	1.27	9.37				0.380764	0.334559	0.445319
		615.09	1000.45	959.91		0.04	0.82	1.92			146	130	41			273.516	569.735	297.394		2.25	1.76	3.23				0.0721616	0.423985	0.132299
		248.74	400.43	1667.4		-0.67	0.52	2.17			140	143	36			250.964	527.775	358.511		0.99	0.76	4.65				0.0952592	0.412674	0.291715
		223.92	1037.24	1629.66		-1.17	1.99	2.35			141	124	85			285.45	725.524	397.86		0.78	1.43	4.1				0.362682	0.62592	0.131334
		268.45	1256.36	1230.88		0.11	0.73	2.13			155	144	64			255.37	1102.35	330.64		1.05	1.14	2.81				0.260761	0.522196	0.261705
		492.65	959.91	2507.67		-0.15	1.07	2.62			167	157	37			250.351	1446.63	398.887		1.97	0.66	7.58				0.4223	0.228584	0.193103
		252.62		1544.68		0.95		2.06			178		35			377.064				0.67		2.6				0.201461		0.163831
		315.36		1118.93		1.19		2.22			158		40			436.957				0.72		2.81				0.315933
		309.5				1.22					226					331.334				0.93						0.543702
		149.97				1.75					168					369.741				0.41						0.42685
	Average	331.755	850.986	1587.92		0.219091	0.992857	2.11556			173.364	136.714	54.5556			304.839	779.873	335.216		1.15818	1.16286	4.56222				0.303967	0.558018	0.227343
	STDEV	134.535	297.143	561.42		0.966131	0.479851	0.270051			41.6348	11.6578	23.2761			64.1729	359.05	52.3996		0.584805	0.37792	2.36205				0.144053	0.375	0.104931

## Sheet: Figure 3 (Main)
	Figure 3 A				Figure 3 B						Figure 3 Ci				Figure 3 Cii
	Red Blood Cells				Reticulocytes						Spleen	Reticulocytes			Spleen	mature RBC
	WT Isotype	Hbbth3/+ Isotype	Hbbth3/+ REGN7999		WT Isotype	Hbbth3/+ Isotype	Hbbth3/+ REGN7999				WT Isotype	Hbbth3/+ Isotype	Hbbth3/+ REGN7999		WT Isotype	Hbbth3/+ Isotype	Hbbth3/+ REGN7999
	9.92	7.97	10.2		0	1.58	0				9.63	28.9	7.96		89.6	61.6	90.9
	9.19	9.42	11.09		0	0	0				17.9	26.9	15.3		80.5	62.8	83.1
	9.17	8.35	10.17		0	0.81	0				18.8	40.4	6.6		78	43.4	91.3
	8.49	6.41	10.28		0.04	0.55	0				20.2	32.4	14.4		77.3	53.1	82.3
	8.97	7.14	9.67		0	0.68	0				26.7	29.2	21.3		68.3	60.8	73.7
	8.85	8.19	9.69		0.04	0.39	0				16.8	30.8	15.2		81.6	58.2	82
	9.62	6.84	10.5		0	1.82	0				12.8	36.4	13.8		86.1	53.5	81.5
	9.03		9.49		0		0				8.07		10.8		90.7		85.4
	6.97		10.21		0.17		0						14.6				84.1
	9.47				0
	8.79				0.9
	8.95182	7.76	10.1444		0.104545	0.832857	0				16.3625	32.1429	13.3289		81.5125	56.2	83.8111
	0.770751	1.03167	0.488214		0.268677	0.648889	0				6.05771	4.74055	4.39329		7.33435	6.81445	5.27481
											Figure 3 Di				Figure 3 Dii
											Bone Marrow	mature RBC			Bone Marrow	mature RBC
											WT Isotype	Hbbth3/+ Isotype	Hbbth3/+ REGN7999		WT Isotype	Hbbth3/+ Isotype	Hbbth3/+ REGN7999
											38.5	48.2	40.7		43.3	30.9	34.2
											41.7	54.4	53.9		37.9	31.6	30.7
											43.8	53.2	45.1		36.5	27.4	40.7
											44.5	53.2	44		39.6	20.4	47.2
											44.4	56.1	42.5		39.7	25.2	49.2
											48.5	56.7	50.3		32.8	30.9	43.4
											42.1		48.2		46.3		40.5
											45.5		47.3		37.2		36.9
													47.8				45
											43.625	53.6333	46.6444		39.1625	27.7333	40.8667
											2.95139	3.03227	4.06328		4.1672	4.36608	6.09057

## Sheet: Figure 4 (Main)
		Figure 4A	Blood Oxidative Stress			Figure 4B	Blood Senescence			Figure 4C	RBc turnover
		WT Isotype	Hbbth3/+ Isotype	Hbbth3/+ REGN7999		WT Isotype	Hbbth3/+ Isotype	Hbbth3/+ REGN7999			WT											Hbbth3/+ Isotype											Hbbth3/+ anti-TMPRSS6
		589	1444	689		4.42	9.86	1.89		Day 7	90.7	60.1	77.1	42.3	58.8	62	74.1	42.5	77.1	86.6	87.4		51	59.6	70.5	71.8	66	24.5	68				84.4	39.6	44.3	87.2	21.2	85.8	89	50.3	67.1
		644	1191	1055		3.29	22.96	2.38		Day 14	73.9	63.5	81.2	60.4	57.4	73.9	79.1	75.1	58.1	66.6	76.9		62.5	54.5	56.7	62.1	61.2	56.7	60.2				49.8	66.1	45.5	63.9	72.7	69.5	80.4	77.2	73.3
		666	1223	578		3.51	9.53	4.16		Day 21	61.4	59.4	65.6	59.4	57.2	63.3	66.2	54.8	57.1	60.7	57.3		47	37.3	48.5	50.4	47.8	42.2	44				62.8	70.1	61.2	57.6	65.4	65.4	63.3	60.3	65.9
		631	1043			4.57	13.3	3.46		Day 28	39.2	40.4	52.5	51.1	43.2	50.8	53.8	41.1	41.9	51.8	42.3		29.5	20.4	19.7	28.8	32.8	28.4	28.4				48.5	53.7	42.1	40.7	45.5	41.4	51.9	47.6	49
		783	1134			5.24	11.05	2.87
		570				4.65	23.17	2.41
		805				6.08	28.67	6.92
		639				7.08	25.9	4.21
		665.875	1207	774		4.855	18.055	3.5375
		85.015	149.086	249.602		1.26323	7.89175	1.60615
		Figure 4D	Bilirubin			Figure 4E	Hmox1				Figure 4F	Running Distance				Figure 4G	Lactate
		WT Isotype	Hbbth3/+ Isotype	Hbbth3/+ REGN7999		WT Isotype	Hbbth3/+ Isotype	Hbbth3/+ REGN7999			WT Isotype	Hbbth3/+ Isotype	Hbbth3/+ REGN7999			WT Isotype	Hbbth3/+ Isotype	Hbbth3/+ REGN7999
		0	0.3	0		-6.76	-5.14	-6.9			509.8	206.2	509.8			0.00686544	0.0465567	0.00784621
		0.1	0.3	0.1		-6.93	-5.31	-6.67			443.7	325.1	1083.2			0.0171287	0.0187635	0.00295421
		0	0.2	0		-6.14	-4.74	-6.38			609.3	563.6	963			0.00689316	0.00709723	0.0066459
		0.1	0.1	0		-6.81	-5.12	-5.9			322.1	541.8	1105			0.0124185	0.0221484	0.00361991
		0.1	0.2	0.1		-7.11	-4.34	-6.28			694.6	290.6	523.1			0.00503887	0.0172058	0.00917607
		0	0.1	0		-6.71	-4.85	-6.39			559.2	493.6	703.8			0.0123391	0.0131686	0.0125036
		0	0.1	0		-6.81	-4.58	-6.14			393.1	159.8	329.6			0.0104299	0.0425532	0.0172937
		0		0		-6.63		-5.7			318	348.6	661.4			0.0154088	0.0174986
		0		0		-6.41		-5.85			698.1	241.8	980.1
		0				-6.14					636.3	403.7	638.8
						-6.79					711.9	129.3	94.1
											776	517.8	790.8
		0.03	0.185714	0.0222222		-6.65818	-4.86857	-6.24556			410.3	127.4
		0.0483046	0.0899735	0.0440959		0.308863	0.344307	0.392623			531	91.9
												321.2
											543.814	317.493	698.558			0.0108153	0.023124	0.00857708
											150.337	159.607	308.035			0.00431528	0.0139857	0.00503668

## Sheet: Figure 5 (Main)
			Figure 5 A	Bone Mineral Content				Figure 5 B	Bone Mineral Density			Figure 5 C	Bone Volume
			WT Isotype	Hbbth3/+ Isotype	Hbbth3/+ REGN7999			WT Isotype	Hbbth3/+ Isotype	Hbbth3/+ REGN7999		WT Isotype	Hbbth3/+ Isotype	Hbbth3/+ REGN7999
			919.953	696.05	812.538			477.152	438.142	461.774		1928.01	1588.64	1759.6
			846.397	839.591	811.616			467.801	457.298	463.392		1809.31	1835.98	1751.47
			829.763	845.951	865.959			472.816	456.294	469.757		1754.94	1853.96	1843.42
			807.225	720.774	896.39			471.562	438.582	471.717		1711.81	1643.42	1900.27
			851.129	745.558	876.551			472.673	436.927	468.213		1800.67	1706.37	1872.12
			867.722	818.687	846.323			473.963	444.583	458.247		1830.78	1841.47	1846.87
			896.566	774.458	826.565			476.699	439.424	456.411		1880.78	1762.44	1811.01
			811.977	778.865	828.357			472.404	443.808	464.503		1718.82	1754.96	1783.32
			818.515	827.624	832.545			468.02	451.289	459.313		1748.89	1833.91	1812.59
			884.246	813.161	847.54			472.46	450.061	456.683		1871.58	1806.78	1855.86
			875.924	698.061	770.613			471.028	438.511	459.374		1859.6	1591.89	1677.53
			869.676	790.553	779.181			464.424	449.842	454.537		1872.59	1757.4	1714.23
			896.451	715.178	853.473			472.246	433.712	462.362		1898.27	1648.97	1845.9
					903.517					471.178				1917.57
			859.657	774.193	839.369			471.788	444.498	462.676		1822	1740.48	1813.7
			35.6414	54.1044	39.1662			3.48151	7.74472	5.70314		70.8665	95.9134	69.427

## Sheet: Figure 6 (Main)
		Figure 6A	Serum Hepcidin					Figure 6B	Serum Iron					Figure 6C	Liver Iron
		WT Isotype	Hbbth3/+ Isotype	Hbbth3/+ REGN7999	Hbbth3/+ Acvr2b(L79D)-Fc			WT Isotype	Hbbth3/+ Isotype	Hbbth3/+ REGN7999	Hbbth3/+ Acvr2b(L79D)-Fc			WT Isotype	Hbbth3/+ Isotype	Hbbth3/+ REGN7999	Hbbth3/+ Acvr2b(L79D)-Fc
		396.373	947.244	6313.43	159.718			152	124	49	126			461.941	621.075	570.843	1079.14
		487.913	297.172	2619.89	510.38			151	85	45	153			424.342	743.121	696.707	994.358
		459.611	367.861	1410.69	326.24			149	81	69	122			424.342	941.967	616.604	1159.21
		206.344	413.493	1735.45	314.395			150	117	66	145			416.063	727.562	514.385	658.625
		89.3058	903.975	2268.71	475.779			160	124	32	105			569.38	970.58	554.795	749.369
		137.922	591.686	1745.56	530.754			134	127	48	145			476.009	579.638		888.87
		250.689		3449.94				121	86	42				502.954	788.747		822.261
		253.543												612.141
		285.213	586.905	2791.95	386.211			145.286	106.286	50.1429	132.667			485.896	767.527	590.667	907.405
		147.526	280.142	1695.89	144.49			13.2125	21.1165	13.133	18.1181			72.0361	147.791	69.6703	180.24
					Figure 6D	Spleen Reticulocytes					Figure 6E	Spleen mature RBC
					WT Isotype	Hbbth3/+ Isotype	Hbbth3/+ REGN7999	Hbbth3/+ Acvr2b(L79D)-Fc			WT Isotype	Hbbth3/+ Isotype	Hbbth3/+ REGN7999	Hbbth3/+ Acvr2b(L79D)-Fc
					21.5	33.6	12.7	39.7			62	58	86.4	57.4
					12.7	35.6	20.9	37.3			68.2	61.8	74.9	58.3
					16.7	49.2	22	39.6			60.3	46.7	77.5	57.2
					23.9	49.5	39.8	39.4			54.8	44.9	57.9	43.1
					19.8	45.6	27.4	31.1			70.7	50.5	68.6	65.8
						38.8	24.5	39.3				60	74.9	59
					18.92	42.05	24.55	37.7333			63.2	53.65	73.3667	56.8
					4.35454	6.96843	8.95472	3.36967			6.35728	7.21741	9.52463	7.43371

## Sheet: Supplemental Figure 1
		Supplemental Figure 1A
		Antibody, [M]	293.hHJV cell			Aprotinin, 2ug/ml			Protease inhibitor cocktail			REGN1945		anti-TMPRSS6 antibody
		2e-07	102.72	101.01		125.069	120.218		64.8165	64.4839		367.798		110.654	116.399
		6.67e-08	102.72	101.01		125.069	120.218		64.8165	64.4839		351.858		122.557	146.353
		2.22e-08	102.72	101.01		125.069	120.218		64.8165	64.4839		336.17		127.626	158.108
		7.41e-09	102.72	101.01		125.069	120.218		64.8165	64.4839		354.335		174.966	165.161
		2.47e-09	102.72	101.01		125.069	120.218		64.8165	64.4839		329.977		175.894	164.002
		8.23e-10	102.72	101.01		125.069	120.218		64.8165	64.4839		341.881		216.479	202.03
		2.74e-10	102.72	101.01		125.069	120.218		64.8165	64.4839		337.236		314.92	333.601
		9.14e-11	102.72	101.01		125.069	120.218		64.8165	64.4839		336.984		343.899	358.716
		3.05e-11	102.72	101.01		125.069	120.218		64.8165	64.4839		335.917		317.913	307.798
		1.02e-11	102.72	101.01		125.069	120.218		64.8165	64.4839		330.677		324.53	326.468
		3.39e-12	102.72	101.01		125.069	120.218		64.8165	64.4839		325.424		317.259	349.071
		3.39e-13	102.72	101.01		125.069	120.218		64.8165	64.4839		346.296		327.661	330.573
		Supplemental Figure 1B
		Antibody, [M]	293.hHJV cell			Aprotinin, 2ug/ml			Protease inhibitor cocktail			REGN1945		anti-TMPRSS6 antibody
		2e-07	101.86	104.45		189.966	173.343		91.422	89.5929		390.917		187.041	178.566
		6.67e-08	101.86	104.45		189.966	173.343		91.422	89.5929		383.096		206.147	204.576
		2.22e-08	101.86	104.45		189.966	173.343		91.422	89.5929		371.812		240.883	243.509
		7.41e-09	101.86	104.45		189.966	173.343		91.422	89.5929		381.112		258.544	263.211
		2.47e-09	101.86	104.45		189.966	173.343		91.422	89.5929		364.851		263.268	266.089
		8.23e-10	101.86	104.45		189.966	173.343		91.422	89.5929		371.583		271.044	262.718
		2.74e-10	101.86	104.45		189.966	173.343		91.422	89.5929		366.158		316.973	307.156
		9.14e-11	101.86	104.45		189.966	173.343		91.422	89.5929		373.738		339.312	337.144
		3.05e-11	101.86	104.45		189.966	173.343		91.422	89.5929		372.374		343.75	340.7
		1.02e-11	101.86	104.45		189.966	173.343		91.422	89.5929		373.211		345.172	343.75
		3.39e-12	101.86	104.45		189.966	173.343		91.422	89.5929		375.482		343.486	334.312
		3.39e-13	101.86	104.45		189.966	173.343		91.422	89.5929		363.67		343.819	344.151
		C and D : data on the figure. Just Flow Cytometry Examples!

## Sheet: Supplemental Figure 2
	Supplemental Figure 2A - G
	REGN7999	Log 10 [M]	HEK293 parental									hTMPRSS6									hTMPRSS6-S762A									mfTMPRSS6									mTMPRSS6-High Sort									hTMPRSS6-V736A
		-7	4629									821717									2884441									1524221									12180416									1203923
		-7.60206	7957									881231									4016052									1465053									10858179									1125056
		-8.20412	7857									607664									2.61081e+06									1022908									6146861									880590
		-8.80618	7208									285362									875791									451308									1830555									404914
		-9.40824	8657.5									95415									220394									135967									457980									132959
		-10.0103	7805									31509									66006									42518									135878									41305
		-10.6124	5490									15662									23335									15436									42112									16344
		-11.2144	6436									10743									10856									8525.5									19703.5									7723.5
		-12*	8255*									14612*									6731.5*									6741*									7411*									7192.5*
		-12
	IgG4 Isotype	-7	8722.5									7248.5									6498									13378									8857.5									7082.5
		-7.60206	8386									7650									6232									8952									9120.5									8163
		-8.20412	18082									7392									5604.5									7202.5									8947									7863
		-8.80618	7120									21615									6538									6941									8636									6897
		-9.40824	5709									8853.5									6898									6738									8087.5									6818.5
		-10.0103	6292									8595.5									7794.5									6707									8723.5									5832
		-10.6124	7136									9890.5									6426.5									7538									8255									7284.5
		-11.2144	6955.5									8495									7181.5									9672									8684									7405.5
		-12*	8255*									14612*									6731.5*									6741*									7411*									7192.5*

[truncated: 10 more sheets: Supplemental Figure 3, Supplemental Figure 4, Supplemental Figure 5, Supplemental Figure 6, Supplemental Figure 7, Supplemental Figure 8, Supplemental Figure 9, Supplemental Figure 10, Supplemental Figure 11, Supplemental Figure 12]
